# Supplementary material for: Predicting Survival in Bevacizumab-Treated Colorectal Cancer: Personalized Mathematical Models Based on Clinical and Angiogenic Biomarkers
Source: Int J Mol Sci. 2025 Sep 24;26(19):9332. doi: 10.3390/ijms26199332 (PMC12525502; doi:10.3390/ijms26199332)
Supplement: Supplementary file 1 [file ijms-26-09332-s001.zip › Supplementary Tables S1-S4.xlsx]

## Sheet: Table S1. Model_1
Binary Logistic regression
Variables in the Equation
		B	S.E.	Wald	df	Sig.	Exp(B)	95% C.I.for EXP(B)
								Lower	Upper
Step 1a	VEGF-A (ng/mL)	0.165892	0.0660577	6.30677	1	0.0120278	1.18045	1.03709	1.34361
	VEGF-D (ng/mL)	0.014169	0.0139181	1.03638	1	0.308666	1.01427	0.986976	1.04232
	bFGF (pg/mL)	-0.000402764	0.00096016	0.17596	1	0.674868	0.999597	0.997718	1.00148
	Regional lymph node tumor invasion	1.08231	0.467766	5.35357	1	0.0206799	2.95148	1.17999	7.38249
	Resection of primary tumor	-0.697657	0.827608	0.710615	1	0.39924	0.49775	0.0982992	2.52042
	Proteinuria	-1.83688	0.713802	6.62228	1	0.0100711	0.159313	0.0393245	0.645418
	Constant	-0.306639	1.26118	0.0591154	1	0.8079	0.735916
a. Variable(s) entered on step 1: VEGFA, VEGFD, bFGF, N, Resection, Proteinuria.
Cox Regression
Variables in the Equation
	B	SE	Wald	df	Sig.	Exp(B)	95.0% CI for Exp(B)
							Lower	Upper
Predicted probability	2.98592	0.748942	15.895	1	6.69567e-05	19.8047	4.56318	85.9547
Covariate Means
	Mean
Predicted probability	0.775

## Sheet: Table S2. Model_2
Binary Logistic regression
Variables in the Equation
		B	S.E.	Wald	df	Sig.	Exp(B)	95% C.I.for EXP(B)
								Lower	Upper
Step 1a	VEFG-A extremely low	-2.89995	1.00651	8.30138	1	0.00396149	0.0550257	0.00765292	0.395644
	VEGF-C (ng/mL)	0.00129445	0.00737811	0.0307809	1	0.86073	1.0013	0.98692	1.01588
	VEGF-D extremely low	-1.57644	0.866912	3.30679	1	0.0689941	0.206709	0.0377956	1.13051
	PIGF (pg/mL)	-0.0147127	0.0088781	2.74627	1	0.0974819	0.985395	0.968397	1.00269
	CypA (ng/mL)	0.0195332	0.00925042	4.45887	1	0.0347204	1.01973	1.0014	1.03838
	Constant	3.96998	2.27945	3.03332	1	0.0815711	52.9837
a. Variable(s) entered on step 1: VEFGA-extremely low, VEGFC, VEGFD-extremely low, PIGF, CypA.
Cox Regression
Variables in the Equation
	B	SE	Wald	df	Sig.	Exp(B)	95.0% CI for Exp(B)
							Lower	Upper
Predicted probability	2.8864	0.871277	10.9749	1	0.000923556	17.9286	3.25023	98.8958
Covariate Means
	Mean
Predicted probability	0.673077

## Sheet: Table S3. Model_2.1
Binary Logistic regression
Variables in the Equation
		B	S.E.	Wald	df	Sig.	Exp(B)	95% C.I.for EXP(B)
								Lower	Upper
Step 1a	VEGF-A (ng/mL)	0.268718	0.112335	5.7222	1	0.0167517	1.30829	1.04974	1.63051
	VEGF-C (ng/mL)	-0.00247108	0.00810512	0.0929515	1	0.760458	0.997532	0.981811	1.01351
	VEGF-D (ng/mL)	0.0133459	0.0174864	0.582503	1	0.445333	1.01344	0.979291	1.04877
	PIGF (pg/mL)	-0.0070156	0.0073295	0.916179	1	0.33848	0.993009	0.978846	1.00738
	CypA (ng/mL)	0.0122528	0.00758378	2.61034	1	0.106169	1.01233	0.997392	1.02749
	Constant	-0.339193	2.07572	0.0267028	1	0.870196	0.712345
a. Variable(s) entered on step 1: VEGFA, VEGFC, VEGFD, PIGF, CypA.
Cox Regression
Variables in the Equation
	B	SE	Wald	df	Sig.	Exp(B)	95.0% CI for Exp(B)
							Lower	Upper
Predicted probability	1.80474	0.69145	6.81253	1	0.00905205	6.0784	1.56757	23.5696
Covariate Means
	Mean
Predicted probability	0.673077

## Sheet: Table S4. Model_3
Binary Logistic regression
Variables in the Equation
		B	S.E.	Wald	df	Sig.	Exp(B)	95% C.I.for EXP(B)
								Lower	Upper
Step 1a	VEGF-C (ng/mL)	0.0170301	0.0151268	1.26748	1	0.260241	1.01718	0.987461	1.04778
	Tie2 (pg/mL)	0.102194	0.303326	0.113508	1	0.736185	1.1076	0.61121	2.00712
	CypA at 6m (ng/mL)	0.0225325	0.0147234	2.34208	1	0.125921	1.02279	0.993695	1.05273
	HTA episodes	-0.0373165	1.45543	0.000657389	1	0.979545	0.963371	0.0555817	16.6976
	Constant	-0.763966	2.40012	0.101317	1	0.750255	0.465815
a. Variable(s) entered on step 1: VEGFC, Tie2, CypA at 6m, HTA episodes.
Cox Regression
Variables in the Equation
	B	SE	Wald	df	Sig.	Exp(B)	95.0% CI for Exp(B)
							Lower	Upper
Predicted probability	3.5312	1.45995	5.85014	1	0.0155758	34.165	1.95373	597.444
Covariate Means
	Mean
Predicted probability	0.942308
